# Supplementary material for: The Construction and Validation of Child, Adolescent and Parental Decision Aids for Considering Methylphenidate Drug Holidays in ADHD
Source: Pharmacy (Basel). 2018 Nov 24;6(4):122. doi: 10.3390/pharmacy6040122 (PMC6306803; doi:10.3390/pharmacy6040122)
Supplement: Supplementary file 1 [file pharmacy-06-00122-s001.zip]

Archive with 11 entries (10 files):
- B15172 A5 leaflet Pharmacy ADHD medication decision tool REW 6.pdf
- __MACOSX/
- __MACOSX/._B15172 A5 leaflet Pharmacy ADHD medication decision tool REW 6.pdf
- B15481 Adolescent A4 Form Decision-aid tool 3.pdf
- __MACOSX/._B15481 Adolescent A4 Form Decision-aid tool 3.pdf
- B15172 A4 form Pharmacy ADHD medication decision tool REW 3.pdf
- __MACOSX/._B15172 A4 form Pharmacy ADHD medication decision tool REW 3.pdf
- B15481 Adolescent A4 Leaflet Decision-aid tool 5.pdf
- __MACOSX/._B15481 Adolescent A4 Leaflet Decision-aid tool 5.pdf
- B15481 Child A4 Decision-aid tool 3.pdf
- __MACOSX/._B15481 Child A4 Decision-aid tool 3.pdf
